# Supplementary material for: Mapping the H2 resistance effective against Globodera pallida pathotype Pa1 in tetraploid potato
Source: Theor Appl Genet. 2019 Jan 21;132(4):1283–94. doi: 10.1007/s00122-019-03278-4 (PMC6449323; doi:10.1007/s00122-019-03278-4)
Supplement: Supplementary file 2 — Supplementary material 2 (XLSX 11 kb) [file 122_2019_3278_MOESM2_ESM.xlsx]

## Sheet: Sheet1
Marker designed from data set	Mismatch rate	Marker Name	Gene Name	Primer_AlleleFAM	Primer_AlleleHEX	Primer_Common	AlleleFAM	AlleleHEX	CG%_FAM	CG%_HEX	CG%_Common
GenSeq	0.03	ST04_03ch05_1416331	PGSC0003DMG400025119	GAGGAGATGGAGGACAAAAGTTG	AGGAGGAGATGGAGGACAAAAGTTA	CCTTCAAGGTTCTTTTTGGAAGATCTGAA	G	A	47.8	44	37.9
GenSeq	0.03	ST04_03ch05_1437827	PGSC0003DMG400025121	GAGAAGGGATGGGACTTGAC	GCTGAGAAGGGATGGGACTTGAA	CAACCACCTTTCCAAATCCTGGCAA	G	T	54.2	50	48
GenSeq	0.03	ST04_03ch05_1438531	PGSC0003DMG400025121	ACCACCTGAAACTCCCATCCCT	ACCACCTGAAACTCCCATCCCA	AAGAAATGGCTGAGTTAGGTCTTCGTTAT	T	A	54.5	54.5	37.9
RenSeq	0.03	ST04_03ch05_1503657	PGSC0003DMG400025099	CGAGATAACATCTAGATGAGGAGG	CGAGATAACATCTAGATGAGGAGA	GAGGCAATGGACAAAATAAAGAAGCAGAT	C	T	44	37	37.9
RenSeq	0.03	ST04_03ch05_2202842	RDC0001NLR0076	CAAGTAGCTCCCAACTTTCATCTTC	CAAGTAGCTCCCAACTTTCATCTTT	GTGGCTAAGTGTTGTAATGATAAACCTCAT	G	A	44.4	38.5	36.7
GenSeq	0.03	ST04_03ch05_3000757	PGSC0003DMG400014571	TATAAAAATTGATCCTAATAGCTTCTGCG	AAATTATAAAAATTGATCCTAATAGCTTCTGCA	CATCAAATCGTTAGGATTAGAACATAGCAA	C	T	30	22.9	33.3
GenSeq	0.03	ST04_03ch05_4491040	PGSC0003DMG400018405	AGCCTTCAGAACTCAGACGAAAACT	CCTTCAGAACTCAGACGAAAACC	CGAGCTTTATGTTGTGGCGATTAATACAA	A	G	44	47.8	37.9
GenSeq	0.05	ST04_03ch05_4737653	PGSC0003DMG400018411	CCCTTTGATTGATCTTGAGTTATATGTAT	CCCTTTGATTGATCTTGAGTTATATGTAC	GAGTAAAGAAGCATACTTGGCTTCTCAAA	T	C	30	32.3	37.9
GenSeq	0.02	ST04_03ch05_6079232	PGSC0003DMG400017618	ACATCTGGCTTGTTTTGATCAATACTT	CTACATCTGGCTTGTTTTGATCAATACTA	GCTACTCTTGCTAGGTTGAGTACAAA	T	A	34.5	34.5	42.3
GenSeq	0.03	ST04_03ch05_10615824	PGSC0003DMG400011727	ACACACGGAGGAAACTTCGCC	GACACACGGAGGAAACTTCGCA	CATGTACCTACGATGTCCTATTATCAGTT	G	T	57.1	52.2	37.9
GenSeq	0.03	ST04_03ch05_11253634	PGSC0003DMG400010739	GCAACAACTGCAGGCTGAAT	CTGCAACAACTGCAGGCTGAAC	CCCGAGGTTAATTGAACAATTTCAGACTT	T	C	52.2	54.5	37.9
Table S1. KASP Marker information detailing: whether the marker is based on GenSeq or RenSeq analysis (column 1), which mismatch rate the SNP was identified (column 2), the marker name as it will be referenced to throughout the research (column 3,) the gene name where the SNP is located (column 4), and the sequence information to generate each KASP marker (column 5-12). Markers are arranged in ch…
