# Supplementary material for: Mapping the H2 resistance effective against Globodera pallida pathotype Pa1 in tetraploid potato
Source: Theor Appl Genet. 2019 Jan 21;132(4):1283–94. doi: 10.1007/s00122-019-03278-4 (PMC6449323; doi:10.1007/s00122-019-03278-4)
Supplement: Supplementary file 3 — Supplementary material 3 (XLSX 20 kb) [file 122_2019_3278_MOESM3_ESM.xlsx]

## Sheet: Sheet2
	Screen 1/ number of females			Screen 2 / number of females
Progeny clone	Plant 1	Plant 2	Plant 3	Plant 1	Plant 2	Plant 3	Average number of females
2				3	7	1	3.66667
3	19	1	17				12.3333
4	2	4	2	0	0		1.6
5	9	8	11	0	0	5	5.5
6	11	40	1	27	18	23	20
7				30	54	18	34
8	18	20	3	17	12	42	18.6667
9				0	7	1	2.66667
11	0	0	0	0	1	0	0.166667
14				25	63	29	39
15				0	1	1	0.666667
16				49	13	2	21.3333
17				38	18	30	28.6667
18	3	1	0	3	0	2	1.5
19				12	0	10	7.33333
20				5	16	6	9
21				5	0	0	1.66667
22				11	16	30	19
23				24	1	29	18
24				15	16	0	10.3333
25	12	25	8	6	19		14
26	1	7	1	0	2	7	3
27	0	0	0	3	1		0.8
28				45	49	39	44.3333
29				2	5	4	3.66667
30				6	7	2	5
31				1	36	0	12.3333
32				1	2		1.5
33				9	8	9	8.66667
34					3		3
36		0	0	19	7		6.5
37				1	7	2	3.33333
38	0	0					0
40				48	74	52	58
41				20	18	3	13.6667
42	1	0	5	17	13	14	8.33333
44				3	0	3	2
45				73	68	30	57
46	0		1	2	2	1	1.2
47	47	2	24	51	34	29	31.1667
48				20	22	11	17.6667
49	0		1	0	5	1	1.4
50	0		0	4	7	24	7
51	0	0		0	2	0	0.4
52	0	0	0	3	3	1	1.16667
53	0	3	0	26	12	6	7.83333
54	0	0		1	0		0.25
55				33	28	33	31.3333
56	4	0	0	1	1	6	2
57				11	34	39	28
58	2	4		4	9	0	3.8
59	28	16		7	7		14.5
60				0	0	3	1
61	2	1	0	0	2	0	0.833333
63				17	13	14	14.6667
64				0	0	3	1
65				30	20	24	24.6667
66				0	1	0	0.333333
69				2	0		1
70				29	36	0	21.6667
71				3	5	0	2.66667
72				24	35	19	26
73	0	2	6	11	12	9	6.66667
74	5	0		2	3	1	2.2
75	50	12	45		0		26.75
76	0		0	22	17	9	9.6
77	0	2	0	8	6	2	3
78				37	8	10	18.3333
80				0	0	0	0
81				7	24	0	10.3333
83				0		0	0
84				0	0	1	0.333333
85				26	14	25	21.6667
86				2	3	0	1.66667
87				0	0	0	0
88				1	1	4	2
89				14	13	1	9.33333
90				4	9	0	4.33333
91	1	0		0	0	0	0.2
92	23	8		8	8	2	9.8
93	16	1	23	19	27	21	17.8333
94	14	6	16	8	12	13	11.5
96	2	6		2	2	1	2.6
97				15	8	16	13
98				6	14	8	9.33333
99	29		11	15	0		13.75
100	33	0	13	27	36	30	23.1667
101				15	94	8	39
102	0		0	2	1	0	0.6
103	0	17	1	4	5	0	4.5
104	4	3	13	20	15	33	14.6667
105		2	4	4	24	12	9.2
106	14	25	0	8	3	29	13.1667
107				0	0	1	0.333333
108				0	0	0	0
109	19	2	7	2	0	0	5
110				0	0	0	0
111				18	4	4	8.66667
112	2	0	0	1		0	0.6
113	22		22	21	17	19	20.2
114	0		0	0	15	6	4.2
115				15	22	14	17
116	15	0	23	10	2	2	8.66667
117				5	0	1	2
118				43	8	17	22.6667
119				5	8	21	11.3333
120				1	1	1	1
121				7	0		3.5
122				27	1	14	14
124				0	0	20	6.66667
125				4	0	1	1.66667
126				2	4	18	8
127				0	1	2	1
129				3	5	1	3
130				1	0	1	0.666667
131				10	38	18	22
132				0	0	0	0
133	11	19					15
134	5	0	0	9	0	1	2.5
135	46	23	7	22	43	38	29.8333
137				7	62	13	27.3333
138	0	4	1	1	0	0	1
139	0	3		0	1	1	1
140	1	4	4	3	5	1	3
141				15	5	22	14
142				8	4	0	4
143				4	50	49	34.3333
144				16	3		9.5
145				3	0	2	1.66667
146				0	1	2	1
147	27	0	21	42	9	15	19
148				12	41	0	17.6667
149				8	3	0	3.66667
150	16	18		9	15	2	12
151				5	13	5	7.66667
152				0	0	0	0
153				23	5	3	10.3333
154				1			1
155				0	0	1	0.333333
156				5	4	6	5
157				0	0	1	0.333333
158				0	0	1	0.333333
163	46	8	0				18
165	16	0	7				7.66667
167				23	0	3	8.66667
168	45	9	10	44	33	12	25.5
170				4	5	2	3.66667
171				2	7	8	5.66667
173				0	0	3	1
175	15	13		4	10	0	8.4
176	13	2	1	5	10	27	9.66667
179				19	7	14	13.3333
180				0	0	0	0
181				1	1	0	0.666667
182	5	3	6	10		14	7.6
185				3	0	3	2
186				44	6	6	18.6667
187	13	19	1	17	0	0	8.33333
188				34	7	4	15
190				15	16		15.5
191				2	1	3	2
Picasso 1	6	0	8	9	64	2	14.8333
Picasso 2	27	3	21	20	56	19	24.3333
Picasso 3	32			20	45	11	27
Picasso 4	10	2		2	18	38	14
P55/7 1	2	0	0	0		0	0.4
P55/7 2	1			1	1	0	0.75
P55/7 3	4	2		1	1	0	1.6
P55/7 4	0	0		0	0	0	0
Table S2. Pa1 infection scores for the initial F1 progeny population. Scores for both screens 1 and 2 have been combined for ease of comparison. An average (column 8) have been calculated for each progeny clone, this is an average over both screenings. Plants highlighted in pink are those taken forward for use in the susceptible bulk. Plants highlighted green were taken forward and used for the r…
