# Supplementary material for: Mapping the H2 resistance effective against Globodera pallida pathotype Pa1 in tetraploid potato
Source: Theor Appl Genet. 2019 Jan 21;132(4):1283–94. doi: 10.1007/s00122-019-03278-4 (PMC6449323; doi:10.1007/s00122-019-03278-4)
Supplement: Supplementary file 4 — Supplementary material 4 (XLSX 11 kb) [file 122_2019_3278_MOESM4_ESM.xlsx]

## Sheet: parentalValidatedTranscripts_to
Chromosome	Start	Stop	Gene ID	Number of SNPs
5	1500545	1506500	ID=PGSC0003DMG400025099	2
5	2063328	2066456	ID=PGSC0003DMG400000813	5
5	2075262	2079628	ID=RDC0001NLR0074	5
5	2185980	2190589	ID=RDC0001NLR0075	2
5	2201139	2204777	ID=RDC0001NLR0076	8
5	4227604	4230353	ID=PGSC0003DMG400030497	1
5	4232244	4235519	ID=RDC0001NLR0077	1
5	4611906	4618405	ID=PGSC0003DMG400018429	2
5	4908113	4910054	ID=RDC0001NLR0078	2
5	5469503	5473373	ID=PGSC0003DMG400023062	3
5	5723483	5731577	ID=PGSC0003DMG400025611	5
5	6506321	6508868	ID=RDC0001NLR0090	2
5	6938661	6944482	ID=RDC0001NLR0093	1
5	8619648	8627296	ID=PGSC0003DMG400013506	6
5	9287263	9291478	ID=PGSC0003DMG401013522	1
5	9635954	9642604	ID=RDC0001NLR0098	9
6	6553332	6555332	ID=PGSC0003DMG400009686	1
9	35461259	35467442	ID=RDC0001NLR0212	1
9	59541619	59544402	ID=PGSC0003DMG403020585	1
9	59673213	59678764	ID=RDC0001NLR0223	1
9	60086974	60090937	ID=PGSC0003DMG400031521	1
9	60622644	60631553	ID=PGSC0003DMG400016601a	1
9	60622644	60631553	ID=PGSC0003DMG400016601b	1
9	60956586	60959599	ID=RDC0001NLR0230	1
11	5878059	5881256	ID=RDC0001NLR0264	3
Table S3. Informative RenSeq SNPs identified at a 5% mismatch rate. Column 1 details the chromosome where the SNP resides. Columns 2 and 3 give the start and stop positions of the gene. Column 4 displays the gene ID, and column 5 details the number of SNPs identified within the gene. In total 55 SNPs were identified on chromosome 5, 1 SNP on chromosome 6, 7 SNPs on chromosome 9, and 3 SNPs on chr…
