# Supplementary material for: Mapping the H2 resistance effective against Globodera pallida pathotype Pa1 in tetraploid potato
Source: Theor Appl Genet. 2019 Jan 21;132(4):1283–94. doi: 10.1007/s00122-019-03278-4 (PMC6449323; doi:10.1007/s00122-019-03278-4)
Supplement: Supplementary file 5 — Supplementary material 5 (XLSX 10 kb) [file 122_2019_3278_MOESM5_ESM.xlsx]

## Sheet: parentalValidatedTranscripts_to
Chromosome	Start	Stop	Gene ID	Number of SNPs
3	2502618	2512246	ID=PGSC0003DMG400005052	3
5	2075262	2079628	ID=RDC0001NLR0074	1
5	5469503	5473373	ID=PGSC0003DMG400023062	1
5	6506321	6508868	ID=RDC0001NLR0090	2
5	8619648	8627296	ID=PGSC0003DMG400013506	2
5	9635954	9642604	ID=RDC0001NLR0098	1
Table S4. Informative RenSeq SNPs identified at a 2% mismatch rate. Column 1 details the chromosome where the SNP resides. Columns 2 and 3 give the start and stop positions of the gene. Column 4 displays the gene ID, and column 5 details the number of SNPs identified within the gene. In total 3 SNPs were identified on chromosome 3 and 7 SNPs were identified on chromosome 5
