# Supplementary material for: Mapping the H2 resistance effective against Globodera pallida pathotype Pa1 in tetraploid potato
Source: Theor Appl Genet. 2019 Jan 21;132(4):1283–94. doi: 10.1007/s00122-019-03278-4 (PMC6449323; doi:10.1007/s00122-019-03278-4)
Supplement: Supplementary file 6 — Supplementary material 6 (XLSX 10 kb) [file 122_2019_3278_MOESM6_ESM.xlsx]

## Sheet: parentalValidatedTranscripts_to
Chromosome	Start	Stop	Gene ID	Number of SNPs
5	11252622	11256056	ID=PGSC0003DMG400010739	1
5	1437168	1441274	ID=PGSC0003DMG400025121	5
5	2997356	3001120	ID=PGSC0003DMG400014571	2
5	3357219	3357723	ID=PGSC0003DMG400030589	1
5	3710910	3715061	ID=PGSC0003DMG400030518	1
5	4173679	4174911	ID=PGSC0003DMG400030500	2
5	4484319	4492247	ID=PGSC0003DMG400018405	1
5	5028894	5038966	ID=PGSC0003DMG400031261	1
5	6077929	6084820	ID=PGSC0003DMG400017618	2
5	7239163	7242611	ID=PGSC0003DMG400015575	1
8	40510845	40514964	ID=PGSC0003DMG400033649	1
Table S5. Informative GenSeq SNPs identified at 2% mismatch rate. Identified informative SNPs discovered at a 5% mismatch rate. Column 1 details the chromosome where the SNP resides. Columns 2 and 3 give the start and stop positions of the gene. Column 4 displays the gene ID, and column 5 details the number of SNPs identified within the gene. In total 17 SNPs were identified on chromosome 5, and …
