# Supplementary material for: Mapping the H2 resistance effective against Globodera pallida pathotype Pa1 in tetraploid potato
Source: Theor Appl Genet. 2019 Jan 21;132(4):1283–94. doi: 10.1007/s00122-019-03278-4 (PMC6449323; doi:10.1007/s00122-019-03278-4)
Supplement: Supplementary file 7 — Supplementary material 7 (XLSX 11 kb) [file 122_2019_3278_MOESM7_ESM.xlsx]

## Sheet: parentalValidatedTranscripts_to
Chromosome	Start	Stop	Gene ID	Number of SNPs
3	352477	357676	ID=PGSC0003DMG400013442	1
3	3048502	3057254	ID=PGSC0003DMG400018667	3
3	3490272	3492775	ID=PGSC0003DMG400022531	1
3	14879240	14879866	ID=PGSC0003DMG400040532	1
3	32698196	32699073	ID=PGSC0003DMG400021795	1
5	644928	648054	ID=PGSC0003DMG401028313	1
5	1415273	1419957	ID=PGSC0003DMG400025119	1
5	1437168	1441274	ID=PGSC0003DMG400025121	8
5	1857415	1863020	ID=PGSC0003DMG400000805	3
5	2886031	2891012	ID=PGSC0003DMG400014546	3
5	2997356	3001120	ID=PGSC0003DMG400014571	1
5	3710910	3715061	ID=PGSC0003DMG400030518	2
5	3762886	3769061	ID=PGSC0003DMG400030563	2
5	3903471	3909624	ID=PGSC0003DMG400030510	1
5	4033954	4042260	ID=PGSC0003DMG400030549	2
5	4173679	4174911	ID=PGSC0003DMG400030500	4
5	4484319	4492247	ID=PGSC0003DMG400018405	1
5	5028894	5038966	ID=PGSC0003DMG400031261	1
5	6306477	6312721	ID=PGSC0003DMG400022618	2
5	6502663	6503756	ID=PGSC0003DMG400022601	1
5	7239163	7242611	ID=PGSC0003DMG400015575	1
5	8108580	8109092	ID=PGSC0003DMG400030975	1
5	8383814	8387263	ID=PGSC0003DMG400030998	2
5	9111929	9113418	ID=PGSC0003DMG400013488	2
5	9282913	9285557	ID=PGSC0003DMG400013494	1
5	10614999	10623108	ID=PGSC0003DMG400011727	1
5	10714245	10719910	ID=PGSC0003DMG400011723	4
5	11252622	11256056	ID=PGSC0003DMG400010739	1
5	14418005	14425294	ID=PGSC0003DMG400034313	1
Table S6. Identified GenSeq informative SNPs discovered at a 5% mismatch rate. Column 1 details the chromosome where the SNP resides. Columns 2 and 3 give the start and stop positions of the gene. Column 4 displays the gene ID, and column 5 details the number of SNPs identified within the gene. In total 7 SNPs were identified on chromosome 3 and 47 SNPs were identified on chromosome 5
